# Supplementary material for: Effects of Lactiplantibacillus plantarum 19-2 on immunomodulatory function and gut microbiota in mice
Source: Front Microbiol. 2022 Aug 4;13:926756. doi: 10.3389/fmicb.2022.926756 (PMC9386500; doi:10.3389/fmicb.2022.926756)
Supplement: Supplementary file 1 [file Data_Sheet_1.ZIP]

Archive with 103 entries (81 files):
- Raw Data/
- Raw Data/bodyweight/
- Raw Data/bodyweight/bodyweigh raw data.xlsx
- Raw Data/IgM, IgA, IgG/
- Raw Data/IgM, IgA, IgG/IgA.sav
- Raw Data/IgM, IgA, IgG/IgA.spv
- Raw Data/IgM, IgA, IgG/IgG.sav
- Raw Data/IgM, IgA, IgG/IgG.spv
- Raw Data/IgM, IgA, IgG/IgM, IgA, IgG raw data.xlsx
- Raw Data/IgM, IgA, IgG/IgM.sav
- Raw Data/IgM, IgA, IgG/IgM.spv
- Raw Data/Immune organ index/
- Raw Data/Immune organ index/spleen index/
- Raw Data/Immune organ index/spleen index/spleen index raw data.xlsx
- Raw Data/Immune organ index/spleen index/spleen index.sav
- Raw Data/Immune organ index/spleen index/spleen index.spv
- Raw Data/Immune organ index/thymus index/
- Raw Data/Immune organ index/thymus index/thymus index raw data.xlsx
- Raw Data/Immune organ index/thymus index/thymus index.sav
- Raw Data/Immune organ index/thymus index/thymus index.spv
- Raw Data/Intestinal Microbial/
- Raw Data/Intestinal Microbial/α index diversity.sav
- Raw Data/Intestinal Microbial/α index diversity.spv
- Raw Data/Intestinal Microbial/α index diversity.xlsx
- Raw Data/mRNA expression levels of GATA-3, T-bet, IL-4, IFN-γ/
- Raw Data/mRNA expression levels of GATA-3, T-bet, IL-4, IFN-γ/GATA-3, T-bet raw data.xlsx
- Raw Data/mRNA expression levels of GATA-3, T-bet, IL-4, IFN-γ/GATA-3.sav
- Raw Data/mRNA expression levels of GATA-3, T-bet, IL-4, IFN-γ/GATA-3.spv
- Raw Data/mRNA expression levels of GATA-3, T-bet, IL-4, IFN-γ/IFN-γ.sav
- Raw Data/mRNA expression levels of GATA-3, T-bet, IL-4, IFN-γ/IFN-γ.spv
- Raw Data/mRNA expression levels of GATA-3, T-bet, IL-4, IFN-γ/IL-4, IFN-γ raw data.xlsx
- Raw Data/mRNA expression levels of GATA-3, T-bet, IL-4, IFN-γ/IL-4.sav
- Raw Data/mRNA expression levels of GATA-3, T-bet, IL-4, IFN-γ/IL-4.spv
- Raw Data/mRNA expression levels of GATA-3, T-bet, IL-4, IFN-γ/T-bet.sav
- Raw Data/mRNA expression levels of GATA-3, T-bet, IL-4, IFN-γ/T-bet.spv
- Raw Data/Routine Blood/
- Raw Data/Routine Blood/Gran%/
- Raw Data/Routine Blood/Gran%/Gran% raw data.xlsx
- Raw Data/Routine Blood/Gran%/Gran%.sav
- Raw Data/Routine Blood/Gran%/Gran%.spv
- Raw Data/Routine Blood/Lymph%/
- Raw Data/Routine Blood/Lymph%/Lymph% raw data.xlsx
- Raw Data/Routine Blood/Lymph%/Lymph%.sav
- Raw Data/Routine Blood/Lymph%/Lymph%.spv
- Raw Data/Routine Blood/Mon%/
- Raw Data/Routine Blood/Mon%/Mon% raw data.xlsx
- Raw Data/Routine Blood/Mon%/Mon%.sav
- Raw Data/Routine Blood/Mon%/Mon%.spv
- Raw Data/Routine Blood/WBC/
- Raw Data/Routine Blood/WBC/WBC raw data.xlsx
- Raw Data/Routine Blood/WBC/WBC.sav
- Raw Data/Routine Blood/WBC/WBC.spv
- Raw Data/SIgA/
- Raw Data/SIgA/SIgA raw data.xlsx
- Raw Data/SIgA/SIgA.sav
- Raw Data/SIgA/SIgA.spv
- Raw Data/Tissue section image/
- Raw Data/Tissue section image/19-2-H.jpg
- Raw Data/Tissue section image/19-2-L.jpg
- Raw Data/Tissue section image/19-2-M.jpg
- Raw Data/Tissue section image/C.jpg
- Raw Data/Tissue section image/LGG.jpg
- Raw Data/Tissue section image/M.jpg
- Raw Data/Western Blot/
- Raw Data/Western Blot/bete-Actin/
- Raw Data/Western Blot/bete-Actin/1.png
- Raw Data/Western Blot/bete-Actin/2.png
- Raw Data/Western Blot/bete-Actin/3-Marker.tif
- Raw Data/Western Blot/bete-Actin/3.tif
- Raw Data/Western Blot/bete-Actin/bete-Actin.xlsx
- Raw Data/Western Blot/GATA-3/
- Raw Data/Western Blot/GATA-3/1.png
- Raw Data/Western Blot/GATA-3/2.png
- Raw Data/Western Blot/GATA-3/3.png
- Raw Data/Western Blot/GATA-3/GATA-3.sav
- Raw Data/Western Blot/GATA-3/GATA-3.spv
- Raw Data/Western Blot/GATA-3/GATA-3.xlsx
- Raw Data/Western Blot/IFN-γ/
- Raw Data/Western Blot/IFN-γ/1.png
- Raw Data/Western Blot/IFN-γ/2.png
- Raw Data/Western Blot/IFN-γ/3.png
- Raw Data/Western Blot/IFN-γ/IFN-γ.sav
- Raw Data/Western Blot/IFN-γ/IFN-γ.spv
- Raw Data/Western Blot/IFN-γ/IFN-γ.xlsx
- Raw Data/Western Blot/IL-4/
- Raw Data/Western Blot/IL-4/1.png
- Raw Data/Western Blot/IL-4/2.png
- Raw Data/Western Blot/IL-4/3.png
- Raw Data/Western Blot/IL-4/IL-4.sav
- Raw Data/Western Blot/IL-4/IL-4.spv
- Raw Data/Western Blot/IL-4/IL-4.xlsx
- Raw Data/Western Blot/T-bet and GATA-3 ratio/
- Raw Data/Western Blot/T-bet and GATA-3 ratio/T-bet and GATA-3 ratio.sav
- Raw Data/Western Blot/T-bet and GATA-3 ratio/T-bet and GATA-3 ratio.spv
- Raw Data/Western Blot/T-bet and GATA-3 ratio/T-bet and GATA-3 ratio.xlsx
- Raw Data/Western Blot/T-bet/
- Raw Data/Western Blot/T-bet/1.png
- Raw Data/Western Blot/T-bet/2.png
- Raw Data/Western Blot/T-bet/3.png
- Raw Data/Western Blot/T-bet/T-bet and GATA-3 ratio.sav
- Raw Data/Western Blot/T-bet/T-bet.sav
- Raw Data/Western Blot/T-bet/T-bet.spv
- Raw Data/Western Blot/T-bet/T-bet.xlsx
