# Supplementary material for: Effects of Lactiplantibacillus plantarum 19-2 on immunomodulatory function and gut microbiota in mice
Source: Front Microbiol. 2022 Aug 4;13:926756. doi: 10.3389/fmicb.2022.926756 (PMC9386500; doi:10.3389/fmicb.2022.926756)
Supplement: Supplementary file 1 [file Data_Sheet_1.ZIP › Raw Data/bodyweight/bodyweigh raw data.xlsx]

## Sheet: Sheet1
	0-day	3-day	6-day	9-day	12-day	15-day	18-day	21-day
C	18.58	17.49	18.21	18.08	18.43	18.21	18.18	18.83
C	17.78	18.18	18.23	17.82	18.13	18.01	17.86	18.38
C	17.71	18.58	17.62	17.65	18	18.05	17.93	18.18
C	17	17.1	16.71	16.82	17.07	17.04	16.78	17.05
C	17.97	17.56	17.54	17.37	17.98	18.01	17.86	18.23
C	17.69	17.83	17.72	17.75	17.88	17.79	17.73	17.98
C	18.04	18.83	18.5	18.34	18.6	18.48	18.06	18.78
C	17.07	17.13	17.01	16.91	17.17	17.03	17.1	17.45
C average	17.73	17.8375	17.6925	17.5925	17.9075	17.8275	17.6875	18.11
M	18.32	16.55	16.91	17.46	18.73	19.65	19.92	20.24
M	18.25	17.47	17.32	17.36	18.12	18.43	18.66	18.63
M	17.39	13.68	14.09	15.06	14.75	16.05	16.29	17
M	16.98	16.04	16.2	16.41	15.82	17.45	17.46	17.25
M	18.66	16.8	17.28	18.28	19.14	19.64	19.64	19.73
M	18.56	16.4	17.7	17.71	18.18	19.06	19.32	19.52
M	18.13	15.19	16.08	18.6	18.92	19.67	19.6	19.47
M	16.94	14.97	15.11	16.4	16.62	17.3	17.32	17.32
M average	17.9037	15.8875	16.3362	17.16	17.535	18.4062	18.5263	18.645
LGG	19.18	16.88	17.83	18.95	19.07	19.17	19.39	19.51
LGG	19.21	17.95	18.03	19.1	19.57	19.61	19.62	19.6
LGG	19.61	17.47	17.66	19.82	20.01	20.54	20.95	21.54
LGG	18.38	16.74	15.96	16.74	16.93	17.32	18.32	18.55
LGG	17.7	16	17.28	18.67	19.56	17.6	17.69	19.7
LGG	17.75	15	15.6	16.65	17.42	17.58	17.52	17.32
LGG	16.37	15.09	14.82	16.44	17.3	17.29	17.22	18.22
LGG	19.12	16.79	17.2	18.84	19.53	20	20.29	20.25
LGG average	18.415	16.49	16.7975	18.1513	18.6737	18.6388	18.875	19.3362
19-2-H	16.92	13.97	15.81	17.08	17.63	18.11	18.42	19
19-2-H	17.28	15.48	16.23	17.44	17.95	18.74	18.9	19.37
19-2-H	18.57	17.16	17.18	17.64	17.91	18.6	19.2	20.66
19-2-H	17.68	16.4	16.44	18.12	18.59	19.03	19.28	19.88
19-2-H	19.66	18.09	18.72	19.3	20.12	20.29	20.32	20.36
19-2-H	18.74	16.77	18.17	18.09	17.93	18.01	18.76	18.91
19-2-H	17.89	15.94	16.25	17.16	17.96	18.25	18.67	19.47
19-2-H	18.39	16.68	17.93	18.73	18.75	19.34	19.62	19.92
19-2-H average	18.1412	16.3113	17.0912	17.945	18.355	18.7963	19.1462	19.6962
19-2-M	19.41	17.23	17.61	19	19.11	19.32	19.53	20.09
19-2-M	18.52	14.27	16.55	17.66	19.41	18.97	19.57	20.94
19-2-M	18.63	15.7	16.87	17.42	18.62	19.3	19.3	19.37
19-2-M	17.9	15.35	16.12	16.48	16.66	17.82	19.01	20.07
19-2-M	17.28	13.78	16.52	16.53	16.63	17.45	18.14	18.93
19-2-M	18.45	16.75	17.53	18.18	18.42	18.26	18.78	19.36
19-2-M	17.12	15.87	16.56	17.13	18.49	19.17	19.68	20.4
19-2-M	18.48	15.74	17.53	18.03	18.2	18.75	19.33	19.54
19-2-M average	18.2237	15.5862	16.9112	17.5538	18.1925	18.63	19.1675	19.8375
19-2-L	18.9	17.85	14.74	16.21	16.92	17.54	18.23	18.93
19-2-L	17.91	15.97	16.43	17.41	18.2	18.69	19.31	19.46
19-2-L	17.57	15.44	16.71	17.88	18.16	18.32	18.82	19.34
19-2-L	17.93	15.79	16.43	17.5	18.31	18.72	19.5	20.17
19-2-L	19.01	15.9	17.93	18.61	20.14	20.7	21.25	21.94
19-2-L	16.13	14.28	15.98	16.23	17.24	17.3	18.41	19.5
19-2-L	18.33	16.56	17.35	18.67	19.54	20.45	21.25	21.94
19-2-L	17.65	14.55	15.89	17.48	17.94	18.01	19.17	20.05
19-2-L average	17.9288	15.7925	16.4325	17.4988	18.3062	18.7162	19.4925	20.1663
