# Supplementary material for: Effects of Lactiplantibacillus plantarum 19-2 on immunomodulatory function and gut microbiota in mice
Source: Front Microbiol. 2022 Aug 4;13:926756. doi: 10.3389/fmicb.2022.926756 (PMC9386500; doi:10.3389/fmicb.2022.926756)
Supplement: Supplementary file 1 [file Data_Sheet_1.ZIP › Raw Data/IgM, IgA, IgG/IgM, IgA, IgG raw data.xlsx]

## Sheet: IgA concentration
group	IgA ug/mL
C	52.7166
C	55.4954
C	50.2635
C	56.5814
M	49.9579
M	46.6134
M	49.3476
M	47.978
LGG	54.1035
LGG	48.5861
LGG	50.8753
LGG	49.3476
19-2-H	54.4124
19-2-H	53.0244
19-2-H	49.8053
19-2-H	48.1299
19-2-M	63.7937
19-2-M	61.7421
19-2-M	58.1381
19-2-M	57.6705
19-2-L	47.6743
19-2-L	47.2193
19-2-L	49.5001
19-2-L	44.0495

## Sheet: IgG concentration
group	IgG mg/mL
C	3.49922
C	3.59028
C	3.77239
C	3.48622
M	3.33012
M	3.23906
M	3.03094
M	2.83582
LGG	3.74638
LGG	4.57889
LGG	3.65532
LGG	4.05857
19-2-H	3.04394
19-2-H	3.22606
19-2-H	2.9659
19-2-H	3.09598
19-2-M	3.60329
19-2-M	3.66833
19-2-M	4.16263
19-2-M	3.57727
19-2-L	3.03094
19-2-L	3.14801
19-2-L	3.03094
19-2-L	3.43418

## Sheet: IgM concentration
group	IgM ug/mL
C	5.05946
C	5.42646
C	5.39721
C	5.95925
M	4.74399
M	4.92795
M	5.05794
M	4.68393
LGG	5.25901
LGG	5.16043
LGG	4.98543
LGG	5.09436
19-2-H	5.05647
19-2-H	5.26858
19-2-H	4.83497
19-2-H	5.17592
19-2-M	4.87805
19-2-M	5.55768
19-2-M	5.06129
19-2-M	4.97499
19-2-L	5.05969
19-2-L	5.29774
19-2-L	4.85837
19-2-L	4.94484
