# Supplementary material for: Effects of Lactiplantibacillus plantarum 19-2 on immunomodulatory function and gut microbiota in mice
Source: Front Microbiol. 2022 Aug 4;13:926756. doi: 10.3389/fmicb.2022.926756 (PMC9386500; doi:10.3389/fmicb.2022.926756)
Supplement: Supplementary file 1 [file Data_Sheet_1.ZIP › Raw Data/Immune organ index/spleen index/spleen index raw data.xlsx]

## Sheet: spleen index
group	bodyweight/g	spleen weight/g	spleen index
C	18.83	0.114	6.05417
C	18.38	0.0954	5.19042
C	18.18	0.0774	4.25743
C	17.05	0.076	4.45748
M	18.63	0.0746	4.00429
M	19.73	0.0798	4.0446
M	19.52	0.061	3.125
M	19.47	0.0723	3.71341
LGG	19.6	0.1097	5.59694
LGG	19.7	0.1145	5.81218
LGG	17.32	0.0973	5.61778
LGG	20.25	0.0999	4.93333
19-2-H	18.91	0.1093	5.78001
19-2-H	19.88	0.1197	6.02113
19-2-H	20.66	0.1292	6.25363
19-2-H	19.37	0.0903	4.66185
19-2-M	20.09	0.1215	6.04778
19-2-M	20.07	0.1101	5.4858
19-2-M	20.4	0.1224	6
19-2-M	19.54	0.1184	6.05937
19-2-L	19.34	0.1185	6.1272
19-2-L	19.5	0.0982	5.0359
19-2-L	19.46	0.1251	6.42857
19-2-L	18.93	0.1054	5.56788
