# Supplementary material for: Effects of Lactiplantibacillus plantarum 19-2 on immunomodulatory function and gut microbiota in mice
Source: Front Microbiol. 2022 Aug 4;13:926756. doi: 10.3389/fmicb.2022.926756 (PMC9386500; doi:10.3389/fmicb.2022.926756)
Supplement: Supplementary file 1 [file Data_Sheet_1.ZIP › Raw Data/Immune organ index/thymus index/thymus index raw data.xlsx]

## Sheet: thymus index
group	bodyweight/g	thymus weight/g	thymus index
C	18.83	0.0891	4.73181
C	18.38	0.0721	3.92274
C	18.18	0.0645	3.54785
C	17.05	0.0655	3.84164
M	18.63	0.0519	2.78583
M	19.73	0.04002	2.02838
M	19.52	0.044	2.2541
M	19.47	0.0373	1.91577
LGG	19.6	0.0866	4.41837
LGG	19.7	0.0713	3.61929
LGG	17.32	0.0794	4.5843
LGG	20.25	0.0902	4.45432
19-2-H	18.91	0.0549	2.90323
19-2-H	19.37	0.0575	2.96851
19-2-H	20.66	0.0658	3.1849
19-2-H	19.88	0.0654	3.28974
19-2-M	20.09	0.0695	3.45943
19-2-M	20.07	0.0655	3.26358
19-2-M	20.4	0.0651	3.19118
19-2-M	19.54	0.0855	4.37564
19-2-L	19.46	0.0665	3.41727
19-2-L	19.34	0.0532	2.75078
19-2-L	19.5	0.0688	3.52821
19-2-L	18.93	0.0662	3.49709
