# Supplementary material for: Effects of Lactiplantibacillus plantarum 19-2 on immunomodulatory function and gut microbiota in mice
Source: Front Microbiol. 2022 Aug 4;13:926756. doi: 10.3389/fmicb.2022.926756 (PMC9386500; doi:10.3389/fmicb.2022.926756)
Supplement: Supplementary file 1 [file Data_Sheet_1.ZIP › Raw Data/Intestinal Microbial/α index diversity.xlsx]

## Sheet: Sheet1
Sample	OTUs	Chao1	Shannon	Simpson
C	53955	1202.71	2.95791	0.444826
C	62076	1803.85	5.49226	0.819035
C	53003	1265.24	5.72769	0.893879
M	42816	3768.5	9.51	0.991668
M	45332	2506.73	8.11077	0.976202
M	39716	3264.14	9.22519	0.99028
A19-2	50751	2526.12	6.16663	0.818186
A19-2	41950	3811.65	9.04195	0.984776
A19-2	44247	2129.67	6.92487	0.93395
