# Supplementary material for: Effects of Lactiplantibacillus plantarum 19-2 on immunomodulatory function and gut microbiota in mice
Source: Front Microbiol. 2022 Aug 4;13:926756. doi: 10.3389/fmicb.2022.926756 (PMC9386500; doi:10.3389/fmicb.2022.926756)
Supplement: Supplementary file 1 [file Data_Sheet_1.ZIP › Raw Data/mRNA expression levels of GATA-3, T-bet, IL-4, IFN-γ/GATA-3, T-bet raw data.xlsx]

## Sheet: T-bet
group	T-bet
C	1.09398
C	1.03976
C	1.14043
C	0.770883
M	0.693956
M	0.725937
M	0.618245
M	0.472892
LGG	0.826212
LGG	2.29408
LGG	1.48238
LGG	1.65052
19-2-H	2.63825
19-2-H	1.97646
19-2-H	2.52203
19-2-H	0.620391
19-2-M	2.61097
19-2-M	0.784358
19-2-M	2.28087
19-2-M	1.18065
19-2-L	0.724262
19-2-L	1.73458
19-2-L	0.327504
19-2-L	0.558482

## Sheet: GATA-3
group	GATA-3
C	0.895025
C	0.928731
C	1.10445
C	1.08925
M	0.552227
M	0.489145
M	0.320856
M	0.333325
LGG	1.09177
LGG	1.12766
LGG	1.08298
LGG	1.28046
19-2-H	0.635075
19-2-H	0.522439
19-2-H	0.689362
19-2-H	0.434271
19-2-M	1.17419
19-2-M	0.991946
19-2-M	1.05214
19-2-M	0.909618
19-2-L	0.373281
19-2-L	0.474671
19-2-L	0.0959438
19-2-L	0.103068
