# Supplementary material for: Effects of Lactiplantibacillus plantarum 19-2 on immunomodulatory function and gut microbiota in mice
Source: Front Microbiol. 2022 Aug 4;13:926756. doi: 10.3389/fmicb.2022.926756 (PMC9386500; doi:10.3389/fmicb.2022.926756)
Supplement: Supplementary file 1 [file Data_Sheet_1.ZIP › Raw Data/mRNA expression levels of GATA-3, T-bet, IL-4, IFN-γ/IL-4, IFN-γ raw data.xlsx]

## Sheet: IL-4
group	IL-4
C	0.966681
C	0.777965
C	1.32971
M	0.585515
M	0.446824
M	0.657978
LGG	0.701142
LGG	0.438134
LGG	0.403166
19-2-H	0.947881
19-2-H	0.462581
19-2-H	0.55972
19-2-M	0.569504
19-2-M	0.81194
19-2-M	0.582815
19-2-L	0.199267
19-2-L	0.0341046
19-2-L	0.156342

## Sheet: IFN-γ
group	IFN-γ
C	0.950989
C	1.02278
C	1.05154
M	0.732466
M	0.517932
M	0.554464
LGG	0.610262
LGG	0.791412
LGG	0.915416
19-2-H	1.26357
19-2-H	0.924984
19-2-H	0.937896
19-2-M	1.10382
19-2-M	0.840411
19-2-M	0.759173
19-2-L	1.14274
19-2-L	1.59567
19-2-L	0.549999
