# Supplementary material for: Effects of Lactiplantibacillus plantarum 19-2 on immunomodulatory function and gut microbiota in mice
Source: Front Microbiol. 2022 Aug 4;13:926756. doi: 10.3389/fmicb.2022.926756 (PMC9386500; doi:10.3389/fmicb.2022.926756)
Supplement: Supplementary file 1 [file Data_Sheet_1.ZIP › Raw Data/Routine Blood/Gran%/Gran% raw data.xlsx]

## Sheet: Sheet1
group	Gran%
C	0.146
C	0.183
C	0.236
C	0.273
M	0.277
M	0.406
M	0.42
M	0.452
LGG	0.327
LGG	0.36
LGG	0.224
LGG	0.306
19-2-H	0.21
19-2-H	0.223
19-2-H	0.226
19-2-H	0.221
19-2-M	0.265
19-2-M	0.222
19-2-M	0.248
19-2-M	0.212
19-2-L	0.496
19-2-L	0.391
19-2-L	0.181
19-2-L	0.416
