# Supplementary material for: Effects of Lactiplantibacillus plantarum 19-2 on immunomodulatory function and gut microbiota in mice
Source: Front Microbiol. 2022 Aug 4;13:926756. doi: 10.3389/fmicb.2022.926756 (PMC9386500; doi:10.3389/fmicb.2022.926756)
Supplement: Supplementary file 1 [file Data_Sheet_1.ZIP › Raw Data/Routine Blood/Lymph%/Lymph% raw data.xlsx]

## Sheet: Sheet1
group	Lymph%
C	0.838
C	0.787
C	0.733
C	0.69
M	0.696
M	0.525
M	0.472
M	0.411
LGG	0.598
LGG	0.559
LGG	0.75
LGG	0.657
19-2-H	0.754
19-2-H	0.75
19-2-H	0.726
19-2-H	0.753
19-2-M	0.711
19-2-M	0.756
19-2-M	0.733
19-2-M	0.77
19-2-L	0.527
19-2-L	0.434
19-2-L	0.802
19-2-L	0.47
