# Supplementary material for: Effects of Lactiplantibacillus plantarum 19-2 on immunomodulatory function and gut microbiota in mice
Source: Front Microbiol. 2022 Aug 4;13:926756. doi: 10.3389/fmicb.2022.926756 (PMC9386500; doi:10.3389/fmicb.2022.926756)
Supplement: Supplementary file 1 [file Data_Sheet_1.ZIP › Raw Data/Routine Blood/Mon%/Mon% raw data.xlsx]

## Sheet: Sheet1
group	Mon%
C	0.016
C	0.03
C	0.031
C	0.037
M	0.017
M	0.026
M	0.027
M	0.023
LGG	0.075
LGG	0.026
LGG	0.082
LGG	0.037
19-2-H	0.024
19-2-H	0.025
19-2-H	0.03
19-2-H	0.026
19-2-M	0.024
19-2-M	0.024
19-2-M	0.022
19-2-M	0.019
19-2-L	0.07
19-2-L	0.044
19-2-L	0.067
19-2-L	0.017
