# Supplementary material for: Effects of Lactiplantibacillus plantarum 19-2 on immunomodulatory function and gut microbiota in mice
Source: Front Microbiol. 2022 Aug 4;13:926756. doi: 10.3389/fmicb.2022.926756 (PMC9386500; doi:10.3389/fmicb.2022.926756)
Supplement: Supplementary file 1 [file Data_Sheet_1.ZIP › Raw Data/Routine Blood/WBC/WBC raw data.xlsx]

## Sheet: Sheet1
group	WBC*10^9
C	2.8
C	2.8
C	6.8
C	3.1
M	0.9
M	1.5
M	0.7
M	0.7
LGG	6.2
LGG	1.8
LGG	1.7
LGG	2.3
19-2-H	4.7
19-2-H	3.4
19-2-H	3.7
19-2-H	2.6
19-2-M	3.2
19-2-M	3.3
19-2-M	3.3
19-2-M	3.7
19-2-L	1.6
19-2-L	2.4
19-2-L	2
19-2-L	2.2
