# Supplementary material for: Effects of Lactiplantibacillus plantarum 19-2 on immunomodulatory function and gut microbiota in mice
Source: Front Microbiol. 2022 Aug 4;13:926756. doi: 10.3389/fmicb.2022.926756 (PMC9386500; doi:10.3389/fmicb.2022.926756)
Supplement: Supplementary file 1 [file Data_Sheet_1.ZIP › Raw Data/SIgA/SIgA raw data.xlsx]

## Sheet: Sheet1
group	concentration
C	7.88443
C	7.56695
C	8.19535
C	6.91192
M	4.96683
M	5.60923
M	5.42797
M	5.87773
LGG	6.40271
LGG	6.74391
LGG	6.74391
LGG	6.82813
19-2-H	6.22948
19-3-H	6.22948
19-4-H	6.48866
19-5-H	5.60923
19-2-M	7.96277
19-3-M	6.22948
19-4-M	6.40271
19-5-M	6.22948
19-2-L	6.31631
19-3-L	5.51882
19-4-L	5.87773
19-5-L	5.96633
