# Supplementary material for: Effects of Lactiplantibacillus plantarum 19-2 on immunomodulatory function and gut microbiota in mice
Source: Front Microbiol. 2022 Aug 4;13:926756. doi: 10.3389/fmicb.2022.926756 (PMC9386500; doi:10.3389/fmicb.2022.926756)
Supplement: Supplementary file 1 [file Data_Sheet_1.ZIP › Raw Data/Western Blot/bete-Actin/bete-Actin.xlsx]

## Sheet: Sheet1
	bete-action
C	26339.4
C	26864.6
C	20955.7
M	27653.7
M	25723.9
M	25211.7
LGG	27230.2
LGG	24675.5
LGG	27595.8
19-2-H	25918
19-2-H	20047.3
19-2-H	27703.5
19-2-M	21556.8
19-2-M	20189
19-2-M	24390.3
19-2-L	19204.8
19-2-L	18229.7
19-2-L	24467.5
