# Supplementary material for: Effects of Lactiplantibacillus plantarum 19-2 on immunomodulatory function and gut microbiota in mice
Source: Front Microbiol. 2022 Aug 4;13:926756. doi: 10.3389/fmicb.2022.926756 (PMC9386500; doi:10.3389/fmicb.2022.926756)
Supplement: Supplementary file 1 [file Data_Sheet_1.ZIP › Raw Data/Western Blot/GATA-3/GATA-3.xlsx]

## Sheet: Sheet1
		bete-action	GATA-3	relative expression
C	1	26339.4	18256.4	0.693122
C	1	26864.6	19090.7	0.710626
C	1	20955.7	18792.9	0.896792
M	2	25723.9	12352.8	0.480205
M	2	25211.7	11020.7	0.437129
M	2	27653.7	8185.74	0.296009
LGG	3	27230.2	21374	0.784934
LGG	3	24675.5	20745	0.840711
LGG	3	27595.8	17792.5	0.644755
19-2-H	4	25918	24131.6	0.931073
19-2-H	4	20047.3	24404.5	1.21734
19-2-H	4	27703.5	17164.5	0.619579
19-2-M	5	21556.8	21341.9	0.990033
19-2-M	5	20189	26603.1	1.3177
19-2-M	5	24390.3	28036	1.14947
19-2-L	6	19204.8	13912.7	0.724439
19-2-L	6	18229.7	5787.23	0.317461
19-2-L	6	24467.5	9423.81	0.385156
