# Supplementary material for: Effects of Lactiplantibacillus plantarum 19-2 on immunomodulatory function and gut microbiota in mice
Source: Front Microbiol. 2022 Aug 4;13:926756. doi: 10.3389/fmicb.2022.926756 (PMC9386500; doi:10.3389/fmicb.2022.926756)
Supplement: Supplementary file 1 [file Data_Sheet_1.ZIP › Raw Data/Western Blot/IFN-γ/IFN-γ.xlsx]

## Sheet: Sheet1
		bete-action	IFN-γ	relative expression
C	1	26339.4	17958.1	0.681797
C	1	26864.6	31758.4	1.18216
C	1	20955.7	23989.5	1.14477
M	2	27653.7	6370.23	0.230357
M	2	25723.9	9215.3	0.358238
M	2	25211.7	5939.86	0.2356
LGG	3	27230.2	20423.3	0.750021
LGG	3	24675.5	17858.4	0.723728
LGG	3	27595.8	25919.2	0.939243
19-2-H	4	25918	17661	0.681417
19-2-H	4	20047.3	15057.1	0.75108
19-2-H	4	27703.5	15461.1	0.558092
19-2-M	5	21556.8	26012.3	1.20669
19-2-M	5	20189	23925.8	1.18509
19-2-M	5	24390.3	21242.2	0.870926
19-2-L	6	19204.8	10258.1	0.534139
19-2-L	6	18229.7	20649.8	1.13275
19-2-L	6	24467.5	19664.2	0.803686
