# Supplementary material for: Effects of Lactiplantibacillus plantarum 19-2 on immunomodulatory function and gut microbiota in mice
Source: Front Microbiol. 2022 Aug 4;13:926756. doi: 10.3389/fmicb.2022.926756 (PMC9386500; doi:10.3389/fmicb.2022.926756)
Supplement: Supplementary file 1 [file Data_Sheet_1.ZIP › Raw Data/Western Blot/IL-4/IL-4.xlsx]

## Sheet: Sheet1
		bete-action	IL-4	relative expression
C	1	26339.4	17361.5	0.659147
C	1	26864.6	22924.4	0.853331
C	1	20955.7	15867.1	0.757176
M	2	27653.7	13537.5	0.489539
M	2	25723.9	10446.5	0.406102
M	2	25211.7	13875.6	0.550366
LGG	3	27230.2	26450.4	0.971362
LGG	3	24675.5	17078.9	0.692139
LGG	3	27595.8	25789	0.934526
19-2-H	4	25918	21820	0.841883
19-2-H	4	20047.3	15660.9	0.781197
19-2-H	4	27703.5	17968.7	0.648608
19-2-M	5	21556.8	18907.3	0.877095
19-2-M	5	20189	20262.2	1.00363
19-2-M	5	24390.3	15805.7	0.648031
19-2-L	6	19204.8	13221.1	0.688426
19-2-L	6	18229.7	9557.17	0.524264
19-2-L	6	24467.5	12973.6	0.530239
