# Supplementary material for: Effects of Lactiplantibacillus plantarum 19-2 on immunomodulatory function and gut microbiota in mice
Source: Front Microbiol. 2022 Aug 4;13:926756. doi: 10.3389/fmicb.2022.926756 (PMC9386500; doi:10.3389/fmicb.2022.926756)
Supplement: Supplementary file 1 [file Data_Sheet_1.ZIP › Raw Data/Western Blot/T-bet and GATA-3 ratio/T-bet and GATA-3 ratio.xlsx]

## Sheet: Sheet1
		T-bet	GATA-3	T-bet/GATA-3
C	1	0.513579	0.693122	0.740965
C	1	0.637485	0.710626	0.897075
C	1	0.857947	0.896792	0.956685
M	2	0.528167	0.480205	1.09988
M	2	0.189116	0.437129	0.432633
M	2	0.148004	0.296009	0.499998
LGG	3	0.522884	0.784934	0.666151
LGG	3	0.887106	0.840711	1.05519
LGG	3	0.47671	0.644755	0.739365
19-2-H	4	0.761628	0.931073	0.818011
19-2-H	4	0.810009	1.21734	0.66539
19-2-H	4	0.688828	0.619579	1.11177
19-2-M	5	0.731309	0.990033	0.738671
19-2-M	5	1.29693	1.3177	0.984238
19-2-M	5	1.13193	1.14947	0.98474
19-2-L	6	0.790405	0.724439	1.09106
19-2-L	6	0.341444	0.317461	1.07555
19-2-L	6	0.58328	0.385156	1.5144
