# Supplementary material for: Effects of Lactiplantibacillus plantarum 19-2 on immunomodulatory function and gut microbiota in mice
Source: Front Microbiol. 2022 Aug 4;13:926756. doi: 10.3389/fmicb.2022.926756 (PMC9386500; doi:10.3389/fmicb.2022.926756)
Supplement: Supplementary file 1 [file Data_Sheet_1.ZIP › Raw Data/Western Blot/T-bet/T-bet.xlsx]

## Sheet: Sheet1
		bete-action	T-bet	relative expression
C	1	26864.6	13797.1	0.513579
C	1	20955.7	13358.9	0.637485
C	1	26339.4	22597.8	0.857947
M	2	27653.7	14605.7	0.528167
M	2	25723.9	4864.81	0.189116
M	2	25211.7	3731.43	0.148004
LGG	3	27595.8	14429.4	0.522884
LGG	3	27230.2	24156.1	0.887106
LGG	3	24675.5	11763.1	0.47671
19-2-H	4	27703.5	21099.8	0.761628
19-2-H	4	20047.3	16238.5	0.810009
19-2-H	4	25918	17853.1	0.688828
19-2-M	5	21556.8	15764.7	0.731309
19-2-M	5	24390.3	31632.6	1.29693
19-2-M	5	20189	22852.6	1.13193
19-2-L	6	19204.8	15179.6	0.790405
19-2-L	6	24467.5	8354.3	0.341444
19-2-L	6	18229.7	10633	0.58328
